# Supplementary material for: Laboratory Evaluation of the Alere q Point-of-Care System for Early Infant HIV Diagnosis
Source: PLoS One. 2016 Mar 31;11(3):e0152672. doi: 10.1371/journal.pone.0152672 (PMC4816318; doi:10.1371/journal.pone.0152672)
Supplement: S1 File — This database contains basic study data of all samples tested on point-of-care assay (Alere q Detect) and standard of care assay (Roche CAP/CTM). In addition to the qualitative results of both assays, the error code and cycle threshold value were captured for POC assay failure samples and SOC positive sample respectively. In some cases, individuals or samples were tested more than once due to either assay failure in the first attempt or discrepancy between POC and SOC assays. The repeat testing is captured under time tested column as 2nd 3rd 4th or 5th retests. Only first attempts were included in the primary analysis of the study. (XLS) [file pone.0152672.s001.xls]

## Sheet: Sheet1
Number	POCtestresult	POCerrorcode	Age (days)	sex	SOC result	Pos SOC CT	Time tested	Final test result
1	Negative		363	M	Negative		1st	Negative
2	Negative		365	F	Negative		1st	Negative
3	Negative		337	F	Negative		1st	Negative
4	Negative		365	M	Negative		1st	Negative
5	Negative		386	F	Negative		1st	Negative
6	Negative		608	F	Negative		1st	Negative
7	Positive		128	F	Positive	19	1st	Positive
8	Positive			M	Positive	26.8	1st	Positive
9	Negative		140	F	Negative		1st	Negative
10	Negative		87	M	Negative		1st	Negative
11	Negative		786	F	Negative		1st	Negative
12	Negative		3	M	Negative		1st	Negative
13	Negative		45	M	Negative		1st	Negative
14	Negative		276	F	Negative		1st	Negative
15	Negative		46	F	Negative		1st	Negative
16	Negative		487	F	Negative		1st	Negative
17	Negative		2	M	Negative		1st	Negative
18	Negative		2	M	Negative		2nd	Negative
19	Error	24001	2	M	Negative		1st	Negative
20	Positive		71	F	Positive	18	1st	Positive
21	Negative		43	F	Negative		1st	Negative
22	Negative		47	M	Negative		1st	Negative
23	Negative		164	M	Negative		1st	Negative
24	Negative		51	F	Negative		1st	Negative
25	Positive		52	F	Positive	35	1st	Positive
26	Negative		42	F	Negative		1st	Negative
27	Negative		17	F	Negative		1st	Negative
28	Positive		2	M	Positive	22.3	1st	Positive
29	Negative		43	M	Negative		1st	Negative
30	Negative		42	M	Positive		2nd	Positive
31	Positive		42	M	Positive	22.8	1st	Positive
32	Negative		45	M	Negative		1st	Negative
33	Negative		150	F	Negative		1st	Negative
34	Negative		379	M	Negative		1st	Negative
35	Positive		412	F	Positive	22.4	1st	Positive
36	Negative		63	F	Negative		1st	Negative
37	Negative		49	M	Negative		1st	Negative
38	Negative		111	M	Negative		1st	Negative
39	Negative		42	M	Negative		1st	Negative
40	Negative		42	F	Negative		1st	Negative
41	Negative		42	F	Negative		1st	Negative
42	Negative		44	M	Negative		1st	Negative
43	Negative		49	M	Negative		2nd	Negative
44	Negative		49	M	Negative		1st	Negative
45	Negative		78	F	Negative		1st	Negative
46	Negative		211	M	Negative		1st	Negative
47	Negative		98	F	Negative		1st	Negative
48	Positive		88	F	Positive	21.2	1st	Positive
49	Positive		3	M	Positive	25.2	2nd	Positive
50	Negative		162	F	Negative		1st	Negative
51	Negative		42	M	Negative		1st	Negative
52	Negative		43	F	Negative		1st	Negative
53	Positive		42	M	Positive	31.6	1st	Positive
54	Negative		226	M	Negative		1st	Negative
55	Negative		43	F	Negative		1st	Negative
56	Negative		43	F	Negative		1st	Negative
57	Negative		45	M	Negative		1st	Negative
58	Negative			F	Negative		1st	Negative
59	Error	23020	7	F	Positive	30.3	1st	Positive
60	Positive		7	F	Positive	30.3	3rd	Positive
61	Error	23020	7	F	Positive	30.3	2nd	Positive
62	Positive		348	F	Positive	22.4	1st	Positive
63	Negative		46	F	Negative		1st	Negative
64	Negative		84	M	Negative		1st	Negative
65	Negative		45	F	Negative		1st	Negative
66	Negative		45	F	Negative		1st	Negative
67	Positive		100	F	Positive	22.4	1st	Positive
68	Error		364	M	Positive	22.9	1st	Positive
69	Positive		364	M	Positive	22.9	2nd	Positive
70	Negative		228	F	Negative		1st	Negative
71	Negative		47	M	Negative		1st	Negative
72	Negative		40	F	Negative		1st	Negative
73	Negative		176	F	Negative		1st	Negative
74	Positive				Positive	27.4	1st	Positive
75	Error	23020	103	M	Negative		1st	Negative
76	Negative		47	F	Negative		1st	Negative
77	Negative		5	F	Negative		2nd	Negative
78	Negative		5	F	Negative		1st	Negative
79	Negative		47	F	Negative		1st	Negative
80	Negative		48	M	Negative		1st	Negative
81	Negative		225	M	Negative		1st	Negative
82	Error	23026	52	M	Negative		2nd	Negative
83	Negative		52	M	Negative		3rd	Negative
84	Error	23026	52	M	Negative		1st	Negative
85	Negative		43	M	Negative		1st	Negative
86	Negative		43	M	Negative		1st	Negative
87	Negative		42	F	Negative		1st	Negative
88	Error	24001	40	M	Negative		1st	Negative
89	Negative		261	F	Negative		1st	Negative
90	Negative		43	F	Negative		1st	Negative
91	Negative		42	M	Negative		1st	Negative
92	Negative		53	F	Negative		1st	Negative
93	Negative		255	F	Negative		1st	Negative
94	Negative		373	M	Negative		1st	Negative
95	Negative		43	F	Negative		1st	Negative
96	Negative		44	M	Negative		1st	Negative
97	Negative		47	F	Negative		1st	Negative
98	Positive		1	M	Positive	24.4	1st	Positive
99	Negative		52	M	Negative		1st	Negative
100	Negative		1	F	Negative		1st	Negative
101	Negative		50	F	Negative		2nd	Negative
102	Positive		182	M	Positive	20.1	1st	Positive
103	Negative		42	F	Negative		1st	Negative
104	Error		356	M	Positive	24.5	1st	Positive
105	Positive		356	M	Positive	24.5	2nd	Positive
106	Negative		520	F	Negative		1st	Negative
107	Negative		273	M	Negative		1st	Negative
108	Negative		43	M	Negative		1st	Negative
109	Error		42	M	Negative		1st	Negative
110	Negative		42	M	Negative		2nd	Negative
111	Error	23028	42	M	Negative		1st	Negative
112	Negative		42	M	Negative		2nd	Negative
113	Negative		44	M	Negative		1st	Negative
114	Negative		1	F	Negative		1st	Negative
115	Negative		3	M	Negative		1st	Negative
116	Negative		45	F	Negative		1st	Negative
117	Positive		45	M	Positive	30.3	1st	Positive
118	Positive		54	M	Positive	30.8	2nd	Positive
119	Negative		45	M	Negative		1st	Negative
120	Negative		69	M	Negative		1st	Negative
121	Positive		134	M	Positive	22.8	1st	Positive
122	Negative		146	M	Negative		1st	Negative
123	Positive		185	F	Positive	24.8	1st	Positive
124	Negative		1	F	Negative			Negative
125	Error		1	F	Negative		1st	Negative
126	Negative		43	M	Negative		1st	Negative
127	Negative		42	M	Negative		1st	Negative
128	Negative		49	M	Negative		1st	Negative
129	Negative		45	M	Negative		1st	Negative
130	Negative		70	M	Negative		1st	Negative
131	Negative		48	F	Negative		1st	Negative
132	Negative		44	F	Negative		1st	Negative
133	Negative		51	M	Negative		1st	Negative
134	Negative		46	F	Negative		1st	Negative
135	Positive		103	M	Positive	23.1	2nd	Positive
136	Positive		104	M	Positive	20.6	1st	Positive
137	Error	23026	43	F	Negative		1st	Negative
138	Negative		52	M	Negative		1st	Negative
139	Negative		42	F	Negative		1st	Negative
140	Negative		42	M	Negative		1st	Negative
141	Negative		1	M	Negative		1st	Negative
142	Positive		43	M	Positive	21.5	1st	Positive
143	Positive			M	Positive	27.8	1st	Positive
144	Negative		300	F	Negative		1st	Negative
145	Error	24001	286	M	Negative		1st	Negative
146	Error	23020	286	M	Negative		2nd	Negative
147	Positive		45	M	Positive	21.9	1st	Positive
148	Positive		75	M	Positive	19.9	2nd	Positive
149	Negative		42	F	Negative		1st	Negative
150	Negative		452	F	Negative		1st	Negative
151	Negative		44	F	Negative		1st	Negative
152	Negative		45	M	Negative		1st	Negative
153	Negative		41	M	Negative		1st	Negative
154	Negative		42	F	Negative		1st	Negative
155	Negative		223	F	Negative		1st	Negative
156	Negative		137	M	Negative		1st	Negative
157	Negative		148	M	Negative		1st	Negative
158	Negative		365	F	Negative		1st	Negative
159	Negative		524	M	Negative		1st	Negative
160	Negative		42	F	Negative		1st	Negative
161	Positive		14	F	Positive	19.2	1st	Positive
162	Positive		469	F	Positive	26.8	1st	Positive
163	Positive		51	M	Positive	24.5	1st	Positive
164	Negative		42	M	Negative		1st	Negative
165	Negative		2	F	Negative		1st	Negative
166	Negative		2	F	Negative		1st	Negative
167	Negative		43	M	Negative		1st	Negative
168	Negative		44	F	Negative		1st	Negative
169	Negative		606	M	Negative		1st	Negative
170	Positive		49	F	Positive	24.3	1st	Positive
171	Negative		220	F	Negative		1st	Negative
172	Negative		38	M	Negative		1st	Negative
173	Positive		1691	M	Positive	29	1st	Positive
174	Negative		43	F	Negative		1st	Negative
175	Negative		42	F	Negative		1st	Negative
176	Positive		296	M	Positive	24.5	1st	Positive
177	Negative		44	F	Negative		1st	Negative
178	Positive		1	F	Positive	24.6	1st	Positive
179	Positive		44	F	Positive	25.3	1st	Positive
180	Negative		70	M	Negative		1st	Negative
181	Negative		3	F	Negative		1st	Negative
182	Negative		44	F	Negative		1st	Negative
183	Negative		64	F	Negative		1st	Negative
184	Negative		49	M	Negative		1st	Negative
185	Positive		48	M	Positive	16.4	1st	Positive
186	Negative		47	M	Negative		1st	Negative
187	Negative		43	F	Negative		1st	Negative
188	Negative		45	M	Negative		1st	Negative
189	Negative		57	M	Negative		1st	Negative
190	Negative		108	M	Negative		1st	Negative
191	Negative		63	F	Negative		1st	Negative
192	Negative		42	F	Negative		1st	Negative
193	Negative		48	F	Negative		1st	Negative
194	Error	23020	188	F	Negative		1st	Negative
195	Positive		39	F	Positive	22.9	1st	Positive
196	Negative		314	M	Negative		1st	Negative
197	Negative		42	M	Negative		1st	Negative
198	Negative		272	M	Negative		1st	Negative
199	Negative		58	M	Negative		1st	Negative
200	Negative		273	M	Negative		1st	Negative
201	Negative		1	M	Negative		1st	Negative
202	Negative		43	M	Negative		1st	Negative
203	Negative		41	F	Negative		1st	Negative
204	Negative		48	F	Negative		1st	Negative
205	Negative		279	M	Negative		1st	Negative
206	Negative		1	M	Negative		1st	Negative
207	Negative		120	F	Negative		1st	Negative
208	Negative		45	F	Negative		1st	Negative
209	Positive		45	M	Positive	21	1st	Positive
210	Negative		42	M	Negative		1st	Negative
211	Negative		42	M	Negative		1st	Negative
212	Negative		409	M	Negative		1st	Negative
213	Negative		58	M	Negative		1st	Negative
214	Negative		7	M	Negative		1st	Negative
215	Negative		42	M	Negative		1st	Negative
216	Negative		42	M	Negative		2nd	Negative
217	Negative		42	M	Negative		1st	Negative
218	Positive		3	M	Positive	24.3	1st	Positive
219	Negative		41	F	Negative		1st	Negative
220	Negative		42	M	Negative		1st	Negative
221	Negative		666	M	Negative		1st	Negative
222	Negative		87	M	Negative		1st	Negative
223	Error	51777	409	M	Negative		1st	Negative
224	Negative		409	M	Negative		2nd	Negative
225	Negative		42	M	Negative		1st	Negative
226	Negative		142	M	Positive	37.3	1st	Inconclusive
227	Negative		54	M	Negative		1st	Negative
228	Negative		70	M	Negative		1st	Negative
229	Positive		45	M	Positive	24.4	1st	Positive
230	Positive		70	F	Positive	32.5	1st	Inconclusive
231	Negative		42	M	Negative		1st	Negative
232	Error	23020	256	F	Positive	21	2nd	Positive
233	Error	23020	256	F	Positive	21	1st	Positive
234	Positive		256	F	Positive	21	3rd	Positive
235	Negative		280	F	Negative		1st	Negative
236	Negative		47	M	Negative		1st	Negative
237	Negative		364	F	Negative		1st	Negative
238	Negative		366	M	Negative		1st	Negative
239	Positive		149	M	Positive	21	1st	Positive
240	Negative		42	M	Negative		1st	Negative
241	Negative		48	M	Negative		1st	Negative
242	Negative		46	F	Negative		1st	Negative
243	Positive		496	M	Positive	23.4	1st	Positive
244	Negative		28	M	Negative		1st	Negative
245	Negative		54	F	Negative		1st	Negative
246	Negative		43	M	Negative		1st	Negative
247	Negative		45	M	Negative		1st	Negative
248	Negative		90	F	Negative		1st	Negative
249	Negative		42	F	Negative		1st	Negative
250	Positive		269	M	Positive	22.5	1st	Positive
251	Negative		240	F	Negative		1st	Negative
252	Error	52005	47	F	Negative		1st	Negative
253	Error	23026	47	F	Negative		2nd	Negative
254	Negative		44	F	Negative		1st	Negative
255	Negative		48	M	Negative		1st	Negative
256	Negative		161	M	Negative		1st	Negative
257	Negative		277	M	Negative		1st	Negative
258	Error	23026	54	M	Negative		1st	Negative
259	Positive		47	F	Positive	23.8	1st	Positive
260	Negative		42	F	Negative		1st	Negative
261	Negative		42	F	Negative		1st	Negative
262	Negative		141	F	Negative		1st	Negative
263	Negative		41	M	Negative		1st	Negative
264	Positive		10	F	Positive	19.6	1st	Positive
265	Positive		11	F	Positive	18.1	2nd	Positive
266	Negative		44	M	Negative		1st	Negative
267	Negative		49	M	Negative		1st	Negative
268	Negative		3	M	Negative		1st	Negative
269	Negative		392	F	Negative		1st	Negative
270	Positive		369	F	Positive	24.7	1st	Positive
271	Negative		275	F	Negative		1st	Negative
272	Positive		254	F	Positive	26.2	1st	Positive
273	Negative		298	M	Negative		1st	Negative
274	Negative		49	F	Negative		1st	Negative
275	Negative		42	F	Negative		1st	Negative
276	Negative		58	F	Negative		1st	Negative
277	Negative		195	F	Negative		1st	Negative
278	Negative		72	M	Negative		1st	Negative
279	Negative		72	F	Negative		1st	Negative
280	Negative		275	F	Negative		2nd	Negative
281	Negative		275	F	Negative		1st	Negative
282	Negative		284	F	Negative		1st	Negative
283	Negative		42	M	Negative		2nd	Negative
284	Error	23026	42	M	Negative		1st	Negative
285	Negative		44	F	Negative		1st	Negative
286	Positive		52		Positive	24.4	1st	Positive
287	Negative		43	M	Negative		1st	Negative
288	Negative		246	M	Negative		1st	Negative
289	Negative		20	F	Negative		1st	Negative
290	Negative		1	F	Negative		1st	Negative
291	Negative		50	M	Negative		1st	Negative
292	Negative		44	M	Negative		1st	Negative
293	Negative		50	M	Negative		1st	Negative
294	Negative		46	M	Negative		1st	Negative
295	Negative		52	M	Negative		1st	Negative
296	Negative		49	F	Negative		1st	Negative
297	Negative		279	F	Negative		1st	Negative
298	Positive		246	M	Positive	23.7	1st	Positive
299	Negative		42	M	Negative		1st	Negative
300	Negative		52	M	Negative		1st	Negative
301	Negative		48	F	Negative		2nd	Negative
302	Negative		49	F	Negative		1st	Negative
303	Negative		53	F	Negative		1st	Negative
304	Negative		18	M	Negative		1st	Negative
305	Negative		43	F	Negative		1st	Negative
306	Negative		97	F	Negative		1st	Negative
307	Negative		1	F	Negative		2nd	Negative
308	Error	23022	1	F	Negative		1st	Negative
309	Negative		45	M	Negative		1st	Negative
310	Negative		43	F	Negative		1st	Negative
311	Negative		42	M	Negative		1st	Negative
312	Negative		43	M	Negative		1st	Negative
313	Positive		1	F	Positive	28.7	1st	Positive
314	Negative		46	M	Negative		1st	Negative
315	Negative		47	M	Negative		1st	Negative
316	Positive		1	F	Positive	28.8	2nd	Positive
317	Negative		427	M	Positive	23.7	3rd	Positive
318	Negative		427	M	Positive	23.7	1st	Positive
319	Negative		427	M	Positive	23.7	2nd	Positive
320	Positive		92	F	Positive	24.2	1st	Positive
321	Negative		44	M	Negative		1st	Negative
322	Negative		42	F	Negative		2nd	Negative
323	Negative		42	F	Negative		1st	Negative
324	Negative		1	F	Negative		1st	Negative
325	Positive		55	F	Positive	30.9	1st	Positive
326	Positive		380	M	Positive	25.7	1st	Positive
327	Negative		42	F	Negative		1st	Negative
328	Negative		45	M	Negative		1st	Negative
329	Positive		71	F	Positive	22.3	1st	Positive
330	Negative		43	M	Negative		1st	Negative
331	Positive		678	F	Positive	19.3	1st	Positive
332	Negative		3	M	Negative		1st	Negative
333	Negative		132	M	Negative		1st	Negative
334	Negative		7	F	Negative		1st	Negative
335	Positive		328	M	Positive	24.4	1st	Positive
336	Negative		71	F	Negative		1st	Negative
337	Positive		52		Positive	31.4	1st	Positive
338	Negative		43	M	Negative		1st	Negative
339	Negative		366	F	Negative		1st	Negative
340	Negative		46	M	Negative		1st	Negative
341	Negative		43	M	Negative		1st	Negative
342	Negative		44	F	Negative		2nd	Negative
343	Negative		44	F	Negative		1st	Negative
344	Negative		42	M	Negative		1st	Negative
345	Negative		329	M	Negative		1st	Negative
346	Error	23020	4	F	Negative		2nd	Negative
347	Negative		4	F	Negative		4th	Negative
348	Error	23020	4	F	Negative		3rd	Negative
349	Error	23020	3	F	Negative		1st	Negative
350	Positive		11026	F	Positive	32.6	1st	Positive
351	Negative		42	F	Negative		1st	Negative
352	Positive		35	M	Positive	23	1st	Positive
353	Positive		60	M	Positive	24.2	1st	Positive
354	Negative		277	M	Negative		1st	Negative
355	Positive		42	M	Positive	18.5	1st	Positive
356	Error	23026	135	F	Positive	19.3	1st	Positive
357	Positive		103	M	Positive	20	1st	Positive
358	Error	24001	130	M	Negative		1st	Negative
359	Negative		52	F	Negative		1st	Negative
360	Negative		42	M	Negative		1st	Negative
361	Positive		59	F	Positive	26.9	1st	Positive
362	Positive		186	F	Positive	25.2	1st	Positive
363	Negative		183	M	Negative		1st	Negative
364	Negative		42	F	Negative		1st	Negative
365	Negative		49	M	Negative		1st	Negative
366	Negative		30	F	Negative		1st	Negative
367	Negative		41	F	Negative		1st	Negative
368	Positive		283	F	Positive	18.2	1st	Positive
369	Negative		134	F	Negative		1st	Negative
370	Negative		45	M	Negative		1st	Negative
371	Negative		3	M	Negative		1st	Negative
372	Positive		153	F	Positive	34	1st	Inconclusive
373	Negative		2	M	Negative		1st	Negative
374	Negative		47	F	Negative		1st	Negative
375	Negative		48	M	Negative		1st	Negative
376	Negative		45	M	Negative		1st	Negative
377	Positive		48	F	Positive	31.3	1st	Positive
378	Negative		42	M	Negative		1st	Negative
379	Positive		91	F	Positive	28.8	1st	Positive
380	Positive			M	Positive	30.9	1st	Positive
381	Negative		157	M	Negative		1st	Negative
382	Negative		180	M	Negative		2nd	Negative
383	Negative		37	M	Negative		1st	Negative
384	Error	23020	1	M	Negative		1st	Negative
385	Negative		42	F	Negative		1st	Negative
386	Positive		214	F	Positive	22.1	1st	Positive
387	Negative		47	F	Negative		1st	Negative
388	Negative		82	M	Negative		1st	Negative
389	Negative		42	M	Negative		2nd	Negative
390	Negative		42	M	Negative		1st	Negative
391	Negative		44	F	Negative		1st	Negative
392	Positive		2	F	Positive	32.5	1st	Positive
393	Negative		45	F	Negative		1st	Negative
394	Error	24001	9	M	Negative		1st	Negative
395	Negative		46	M	Negative		1st	Negative
396	Negative		207	F	Negative		2nd	Negative
397	Error		207	F	Negative		1st	Negative
398	Negative		43	F	Negative		1st	Negative
399	Negative		54	F	Negative		1st	Negative
400	Positive		232	M	Positive		2nd	Positive
401	Error	23020	232	M	Positive		1st	Positive
402	Negative		42	M	Negative		1st	Negative
403	Negative		43	M	Negative		1st	Negative
404	Negative		47	F	Negative		1st	Negative
405	Negative		1		Negative		1st	Negative
406	Negative		215	M	Negative		1st	Negative
407	Negative		415	F	Negative		1st	Negative
408	Negative		44	F	Negative		1st	Negative
409	Negative		1		Negative		1st	Negative
410	Negative		398	F	Negative		1st	Negative
411	Negative		30	M	Negative		1st	Negative
412	Negative		82	M	Negative		4th	Negative
413	Negative		82	M	Negative		5th	Negative
414	Error	23026	82	M	Negative		3rd	Negative
415	Error		82	M	Negative		2nd	Negative
416	Negative		42	F	Negative		1st	Negative
417	Negative		1	F	Negative		1st	Negative
418	Negative		280	M	Negative	42	1st	Negative
419	Negative		42	M	Negative		1st	Negative
420	Error	24001	44		Negative		1st	Negative
421	Negative		329	F	Negative		1st	Negative
422	Negative		62	F	Negative		1st	Negative
423	Negative		55	M	Negative		1st	Negative
424	Negative		48	F	Negative		1st	Negative
425	Negative		66	F	Negative		1st	Negative
426	Negative		47	F	Negative		1st	Negative
427	Negative		42	M	Negative		1st	Negative
428	Negative		58	M	Negative		1st	Negative
429	Negative		42	M	Negative		1st	Negative
430	Negative		144	M	Negative		1st	Negative
431	Negative		51	F	Negative		1st	Negative
432	Negative		1	F	Negative		1st	Negative
433	Negative		244	M	Negative		1st	Negative
434	Positive		97	F	Positive	21.3	1st	Positive
435	Negative		18	M	Negative		1st	Negative
436	Negative		43	M	Negative		1st	Negative
437	Negative		44	F	Negative		1st	Negative
438	Negative		105	M	Negative		1st	Negative
439	Positive		466	F	Positive	20.2	1st	Positive
440	Negative		47	F	Negative		1st	Negative
441	Negative		42	F	Negative		1st	Negative
442	Positive		256	F	Positive	18.6	1st	Positive
443	Negative		279	M	Negative		1st	Negative
444	Negative		46	M	Negative		1st	Negative
445	Positive		43	F	Positive	29	1st	Positive
446	Negative		47	M	Negative		1st	Negative
447	Negative		43	M	Negative		1st	Negative
448	Negative		37	F	Negative		1st	Negative
449	Error	23020	37	F	Negative		1st	Negative
450	Negative		42	M	Negative		1st	Negative
451	Negative		55	F	Negative		1st	Negative
452	Negative		42	F	Negative		1st	Negative
453	Positive		89	M	Positive	20	1st	Positive
454	Negative		1	M	Negative		1st	Negative
455	Negative		41	F	Negative		1st	Negative
456	Negative		171	F	Negative		1st	Negative
457	Negative		71	F	Negative		1st	Negative
458	Positive		377	F	Positive	26.1	1st	Positive
459	Positive		1	M	Negative		1st	Inconclusive
460	Negative		1		Negative		1st	Negative
461	Error	23026	29985	F	Negative		1st	Negative
462	Negative		29985	F	Negative		2nd	Negative
463	Negative		3	F	Negative		1st	Negative
464	Positive		283	F	Positive	23.6	1st	Positive
465	Error		318	F	Negative		1st	Negative
466	Negative		43	F	Negative		1st	Negative
467	Negative		43	F	Negative		1st	Negative
468	Positive			M	Positive	24.8	1st	Positive
469	Error		276	M	Negative		1st	Negative
470	Negative		276	M	Negative		2nd	Negative
471	Negative		52	M	Negative		1st	Negative
472	Negative		39	F	Negative		1st	Negative
473	Positive				Positive	27	1st	Positive
474	Positive		1	M	Positive	28.3	1st	Positive
475	Negative		42	M	Negative		1st	Negative
476	Negative		42	F	Negative		1st	Negative
477	Positive		44	M	Positive	22.7	1st	Positive
478	Negative		45	M	Negative		1st	Negative
479	Negative		1239	M	Negative		1st	Negative
480	Negative		43	F	Negative		1st	Negative
481	Positive		208	M	Positive		1st	Positive
482	Negative		48	F	Negative		1st	Negative
483	Negative		41	M	Negative		1st	Negative
484	Negative		43	M	Negative		1st	Negative
485	Negative		146	M	Negative		1st	Negative
486	Negative		120	M	Negative		1st	Negative
487	Positive		11625	F	Positive	25.9	1st	Positive
488	Positive		441	F	Positive	20.6	1st	Positive
489	Negative		59	F	Negative		1st	Negative
490	Negative		277	M	Negative		1st	Negative
491	Negative		42	M	Negative		1st	Negative
492	Negative		41	M	Negative		1st	Negative
493	Positive		43	F	Positive	29.4	2nd	Positive
494	Negative		44	M	Negative		1st	Negative
495	Negative		45	F	Negative		1st	Negative
496	Negative		45	F	Negative		1st	Negative
497	Negative		45	F	Negative		1st	Negative
498	Error	24001	2		Negative		1st	Negative
499	Negative		119	M	Negative		1st	Negative
500	Negative		1	M	Negative		1st	Negative
501	Negative		275	F	Negative		1st	Negative
502	Negative		47	M	Negative		1st	Negative
503	Positive		186	M	Positive	21.4	1st	Positive
504	Negative		47	F	Negative		1st	Negative
505	Negative		71	F	Negative		1st	Negative
506	Negative		51	F	Negative		1st	Negative
507	Negative		42	F	Negative		1st	Negative
508	Negative		43	F	Negative		1st	Negative
509	Negative		277	M	Negative		1st	Negative
510	Negative		48	M	Negative		1st	Negative
511	Negative		1	M	Negative		1st	Negative
512	Negative		398	F	Negative		1st	Negative
513	Negative		47	M	Negative		1st	Negative
514	Negative		85	M	Negative		1st	Negative
515	Negative		42	F	Negative		1st	Negative
516	Negative		1		Negative		1st	Negative
517	Negative		160	F	Negative		1st	Negative
518	Negative		44	F	Negative		1st	Negative
519	Negative		118	M	Negative		1st	Negative
520	Negative		50	F	Negative		1st	Negative
521	Negative		130	F	Negative		1st	Negative
522	Negative		130	M	Negative		1st	Negative
523	Positive		507	M	Positive	26	1st	Positive
524	Negative		26	M	Negative		1st	Negative
525	Negative		170	M	Negative		1st	Negative
526	Negative		40	M	Negative		1st	Negative
527	Negative		48	F	Negative		1st	Negative
528	Negative		42	M	Negative		1st	Negative
529	Negative		44	F	Negative		1st	Negative
530	Error	23020	43	F	Negative		1st	Negative
531	Negative		42	F	Negative		1st	Negative
532	Negative		42	F	Negative		1st	Negative
533	Positive		70	M	Positive	24.2	1st	Positive
534	Negative		48	M	Negative		1st	Negative
535	Negative		43	M	Positive	32.8	1st	Positive
536	Negative		46	M	Negative		1st	Negative
537	Positive		541	F	Positive	33.1	1st	Inconclusive
538	Positive		560	F	Positive	34.2	2nd	Inconclusive
539	Positive		486	F	Positive	30.3	1st	Positive
540	Negative		43	F	Negative		1st	Negative
541	Negative		44	F	Negative		1st	Negative
542	Positive		79	F	Positive	20	1st	Positive
543	Positive		79	F	Positive	20	2nd	Positive
544	Positive		558	F	Positive	24	1st	Positive
545	Negative		187	M	Negative		1st	Negative
546	Negative		276	F	Negative		1st	Negative
547	Negative		44	M	Negative		1st	Negative
548	Negative		29	M	Negative		1st	Negative
549	Negative		42	F	Negative		1st	Negative
550	Negative		41	F	Negative		1st	Negative
551	Negative		810	M	Negative		1st	Negative
552	Negative		15	M	Negative		1st	Negative
553	Negative		4	M	Negative		1st	Negative
554	Positive		502	M	Positive	25	1st	Positive
555	Negative		60	F	Negative		1st	Negative
556	Positive		63	M	Positive	23.2	1st	Positive
557	Negative		42	M	Negative		1st	Negative
558	Negative		188	M	Negative		1st	Negative
559	Negative		1	F	Negative		1st	Negative
560	Negative		51	F	Negative		1st	Negative
561	Positive		42	M	Positive	24.4	1st	Positive
562	Negative		44	M	Negative		1st	Negative
563	Negative		275	F	Negative		1st	Negative
564	Negative		44	F	Negative		1st	Negative
565	Negative		44	F	Negative		1st	Negative
566	Positive		62	F	Positive	27.4	1st	Positive
567	Negative		111	M	Negative		1st	Negative
568	Negative		46	F	Negative		1st	Negative
569	Positive		64	M	Positive	23.5	1st	Positive
570	Negative		46	M	Negative		1st	Negative
571	Negative		46		Negative		1st	Negative
572	Negative		57	M	Negative		1st	Negative
573	Negative		44	F	Negative		1st	Negative
574	Positive		43	F	Positive	31	1st	Positive
575	Negative		444	M	Negative	33.7	1st	Negative
576	Negative		60	F	Negative		1st	Negative
577	Negative		42	M	Negative		1st	Negative
578	Negative		50	F	Negative		1st	Negative
579	Negative		45	M	Negative		1st	Negative
580	Negative		382	F	Negative		1st	Negative
581	Negative		103	M	Negative		1st	Negative
582	Negative		42	F	Negative		1st	Negative
583	Negative		52	F	Negative		1st	Negative
584	Negative		98	F	Negative		1st	Negative
585	Negative		1	F	Negative		1st	Negative
586	Error	not recorded	9	M	Negative		1st	Negative
587	Negative		45	M	Negative		1st	Negative
588	Negative		108	M	Negative		1st	Negative
589	Negative		226	M	Negative		1st	Negative
590	Negative		44	M	Negative		1st	Negative
591	Negative		98	F	Negative		1st	Negative
592	Negative		44	M	Negative		1st	Negative
593	Negative		48	M	Negative		1st	Negative
594	Negative		47	F	Negative		1st	Negative
595	Negative		85	M	Negative		1st	Negative
596	Positive		16	F	Positive	34.6	2nd	Positive
597	Positive		9	F	Positive	33.5	1st	Positive
598	Negative		44	M	Negative		1st	Negative
599	Negative		50	M	Negative		1st	Negative
600	Negative		437	F	Positive	26.1	1st	Positive
601	Negative		49	F	Negative		1st	Negative
602	Negative		10	M	Negative		1st	Negative
603	Negative		1	M	Negative		1st	Negative
604	Negative		45	M	Negative		1st	Negative
605	Negative		44	F	Negative		1st	Negative
606	Negative		35	F	Negative		1st	Negative
607	Negative		367	M	Negative		1st	Negative
608	Negative		46	M	Negative		1st	Negative
609	Negative		43	M	Negative		1st	Negative
610	Positive		1	M	Positive	22.2	1st	Positive
611	Negative		11	M	Negative		1st	Negative
612	Negative		172	F	Negative		1st	Negative
613	Negative		54	M	Negative		1st	Negative
614	Positive		275	F	Positive	26.9	1st	Positive
615	Negative		585	M	Negative		1st	Negative
616	Negative		42	F	Negative		1st	Negative
617	Negative		3	M	Negative		1st	Negative
618	Negative		44	F	Negative		1st	Negative
619	Negative		42	M	Negative		1st	Negative
620	Negative		45	F	Negative		1st	Negative
621	Negative		166	M	Negative		1st	Negative
622	Negative		42	M	Negative		1st	Negative
623	Negative		45	M	Negative		1st	Negative
624	Negative		42	M	Negative		1st	Negative
625	Negative		43	M	Negative		1st	Negative
626	Negative		43	M	Negative		1st	Negative
627	Negative			M	Negative		1st	Negative
628	Positive		111	F	Positive	21.9	2nd	Positive
629	Positive		111	F	Positive	21.9	1st	Positive
630	Negative		187	M	Negative		1st	Negative
631	Negative		77	M	Negative		1st	Negative
632	Negative		45	F	Negative		1st	Negative
633	Negative		46	M	Negative		1st	Negative
634	Positive		337	F	Positive	23.3	1st	Positive
635	Negative		49	F	Negative		2nd	Negative
636	Error	24001	49	F	Negative		1st	Negative
637	Negative		46	F	Negative		1st	Negative
638	Negative		42	M	Negative		1st	Negative
639	Negative		1	F	Negative		1st	Negative
640	Negative		2	M	Negative		1st	Negative
641	Negative		43	F	Negative		1st	Negative
642	Negative		45	F	Negative		1st	Negative
643	Positive		60	F	Positive	31.5	1st	Positive
644	Positive		443	M	Positive	29.4	1st	Positive
645	Negative		79	M	Negative		1st	Negative
646	Negative		41	F	Negative		1st	Negative
647	Negative		47	F	Negative		1st	Negative
648	Negative		186	M	Negative		1st	Negative
649	Negative		104	F	Negative		1st	Negative
650	Negative		46	M	Negative		1st	Negative
651	Negative		42	F	Negative		1st	Negative
652	Negative		275	M	Negative		1st	Negative
653	Negative		43	M	Negative		1st	Negative
654	Negative		42	M	Negative		1st	Negative
655	Negative		43	M	Negative		1st	Negative
656	Negative		80	M	Negative		1st	Negative
657	Negative		50	F	Negative		1st	Negative
658	Negative		46	F	Negative		1st	Negative
659	Negative		50	F	Negative		1st	Negative
660	Negative		43	M	Negative		1st	Negative
661	Negative		591	F	Negative		1st	Negative
662	Negative		43	F	Negative		1st	Negative
663	Negative		43	M	Negative		1st	Negative
664	Negative		54	M	Negative		1st	Negative
665	Positive		135	F	Positive	23.9	1st	Positive
666	Negative		234	F	Negative		1st	Negative
667	Negative		42	M	Negative		1st	Negative
668	Negative		58	M	Negative		1st	Negative
669	Negative		76	F	Negative		1st	Negative
670	Negative		45	F	Negative		1st	Negative
671	Negative		54	F	Negative		1st	Negative
672	Positive		765	M	Positive	27.2	1st	Positive
673	Negative		43	F	Negative		1st	Negative
674	Negative		42	F	Negative		1st	Negative
675	Negative		44	F	Negative		1st	Negative
676	Negative		50	F	Negative		1st	Negative
677	Negative		44	M	Negative		1st	Negative
678	Positive		129	F	Positive	25.6	1st	Positive
679	Negative		182	F	Negative		1st	Negative
680	Negative		45	M	Negative		1st	Negative
681	Negative		42	F	Negative		1st	Negative
682	Positive		576	F	Positive	27.6	1st	Positive
683	Negative		56	F	Negative		1st	Negative
684	Negative		1	M	Negative		2nd	Negative
685	Error	23020	1	M	Negative		1st	Negative
686	Error	24001	41	M	Negative		1st	Negative
687	Negative		42	F	Negative		1st	Negative
688	Negative		310	F	Negative		1st	Negative
689	Negative		7	F	Negative		1st	Negative
690	Negative		42	M	Negative		1st	Negative
691	Negative		44	M	Negative		1st	Negative
692	Negative		46	F	Negative		1st	Negative
693	Positive		571	F	Positive	31.3	1st	Positive
694	Error	24001	501	M	Negative		1st	Negative
695	Positive		41	F	Positive	34.4	2nd	Positive
696	Positive		97	F	Positive	26.4	3rd	Positive
697	Negative		41	F	Positive	34.4	1st	Positive
698	Negative		533	M	Negative		1st	Negative
699	Negative		51	F	Negative		1st	Negative
700	Positive		404	F	Positive	21.5	1st	Positive
701	Negative		105	M	Negative		1st	Negative
702	Negative		75	F	Negative		1st	Negative
703	Negative		42	M	Negative		1st	Negative
704	Positive		44	M	Positive	21.3	1st	Positive
705	Negative		42	M	Negative		1st	Negative
706	Positive		51	M	Positive	20.4	2nd	Positive
707	Negative		518	F	Negative		1st	Negative
708	Negative		43	M	Negative		1st	Negative
709	Negative		56	M	Negative		1st	Negative
710	Negative		199	M	Negative		1st	Negative
711	Negative		45	F	Negative		1st	Negative
712	Negative		48	M	Negative		1st	Negative
713	Negative		68	F	Negative		1st	Negative
714	Negative		178	F	Negative		1st	Negative
715	Negative		1	M	Negative		1st	Negative
716	Positive		473	F	Positive	23.4	1st	Positive
717	Negative		44	M	Negative		1st	Negative
718	Negative		44	M	Negative		1st	Negative
719	Negative		42	M	Negative		1st	Negative
720	Negative		47	F	Negative		1st	Negative
721	Negative		276	M	Negative		1st	Negative
722	Positive		43	M	Positive	22.7	1st	Positive
723	Positive		42	F	Positive	28.1	1st	Positive
724	Error		1	M	Negative		1st	Negative
725	Negative		1	M	Negative		1st	Negative
726	Negative		43	F	Negative		1st	Negative
727	Negative		42	F	Negative		1st	Negative
728	Negative		49	M	Negative		1st	Negative
729	Negative		44	F	Negative		1st	Negative
730	Negative		44	F	Negative		1st	Negative
731	Negative		41	F	Negative		1st	Negative
732	Negative		70	F	Negative		1st	Negative
733	Negative		34	F	Negative		1st	Negative
734	Negative		48	F	Negative		1st	Negative
735	Negative		2	M	Negative		1st	Negative
736	Negative		49	F	Negative		1st	Negative
737	Negative		15945	F	Negative		1st	Negative
738	Negative		42	M	Negative		1st	Negative
739	Negative		52	F	Negative		1st	Negative
740	Negative		42	M	Negative		1st	Negative
741	Negative			F	Negative		1st	Negative
742	Negative		1	F	Positive	36.2	1st	Inconclusive
743	Negative		65	F	Negative		1st	Negative
744	Negative		43	M	Negative		1st	Negative
745	Positive		15082	F	Positive	33.1	1st	Positive
746	Positive		103	F	Positive	19.8	1st	Positive
747	Negative		43	F	Negative		1st	Negative
748	Positive		77	M	Positive	28	1st	Positive
749	Negative		57	M	Negative		1st	Negative
750	Positive		56	F	Positive	21.9	1st	Positive
751	Negative		101	M	Negative		1st	Negative
752	Negative		90	F	Negative		1st	Negative
753	Negative		97	F	Negative		3rd	Negative
754	Negative		97	F	Negative		2nd	Negative
755	Negative		22	M	Negative		1st	Negative
756	Negative		44	F	Negative		1st	Negative
757	Negative		10207	F	Negative		1st	Negative
758	Error	23026	86	M	Negative		1st	Negative
759	Negative		50	F	Negative		1st	Negative
760	Negative		227	F	Negative		1st	Negative
761	Negative		43	M	Negative		1st	Negative
762	Negative		44	M	Negative		1st	Negative
763	Error	23026	49	M	Negative		2nd	Negative
764	Error	23026	49	M	Negative		1st	Negative
765	Negative		47	M	Negative		1st	Negative
766	Negative		2	M	Negative		1st	Negative
767	Negative		276	M	Negative		1st	Negative
768	Positive		54	F	Positive	24.1	1st	Positive
769	Negative		1	M	Negative		1st	Negative
770	Positive		53	M	Positive	21.5	1st	Positive
771	Negative		57	M	Negative		1st	Negative
772	Negative		47	F	Negative		1st	Negative
773	Positive		567	M	Positive	26	1st	Positive
774	Positive		44	F	Positive	22.8	1st	Positive
775	Negative		136	F	Negative		1st	Negative
776	Negative		44	M	Negative		1st	Negative
777	Negative		51	M	Negative		1st	Negative
778	Negative		1	M	Negative		1st	Negative
779	Negative		4	F	Negative		1st	Negative
780	Error	23020	257	F	Negative		1st	Negative
781	Negative		49	F	Negative		1st	Negative
782	Negative		48	F	Negative		2nd	Negative
783	Negative		48	F	Negative		1st	Negative
784	Negative		1	M	Negative		1st	Negative
785	Positive		55	M	Positive	20.3	1st	Positive
786	Negative		42	F	Negative		1st	Negative
787	Positive		48	F	Positive	37.7	1st	Positive
788	Negative		56	F	Negative		2nd	Negative
789	Negative		42	M	Negative		1st	Negative
790	Negative		47	F	Negative		1st	Negative
791	Negative				Negative		1st	Negative
792	Negative		42	F	Negative		1st	Negative
793	Negative		48	M	Negative		1st	Negative
794	Negative		37	M	Negative		1st	Negative
795	Negative		67	M	Negative		1st	Negative
796	Negative		43	M	Negative		1st	Negative
797	Negative		227	M	Negative		1st	Negative
798	Negative		43	F	Negative		1st	Negative
799	Negative		42	F	Negative		1st	Negative
800	Negative		184	M	Negative		1st	Negative
801	Negative		39	F	Negative		1st	Negative
802	Negative		46	M	Negative		1st	Negative
803	Negative		38	F	Negative		1st	Negative
804	Negative		21	M	Negative		1st	Negative
805	Negative			F	Negative		1st	Negative
806	Negative		41	F	Negative		1st	Negative
807	Negative		191	F	Negative		1st	Negative
808	Negative		275	F	Negative		1st	Negative
809	Negative		43	F	Negative		1st	Negative
810	Negative		44	F	Negative		1st	Negative
811	Positive		17	F	Positive	30.2	1st	Positive
812	Negative		48	F	Negative		1st	Negative
813	Negative		48	F	Negative		1st	Negative
814	Positive		42	F	Positive	29.9	1st	Positive
815	Negative		470	F	Negative		1st	Negative
816	Negative		90	F	Negative		1st	Negative
817	Negative		90	F	Negative		1st	Negative
818	Positive		46	M	Positive	21.7	1st	Positive
819	Negative		283	M	Negative		1st	Negative
820	Positive		452	M	Positive	34	1st	Positive
821	Positive		456	M	Positive	33.8	2nd	Positive
822	Negative		42	F	Negative		1st	Negative
823	Negative		43	F	Negative		1st	Negative
824	Positive		486	F	Negative		1st	Positive
825	Negative		43	F	Negative		1st	Negative
826	Negative		47		Negative		1st	Negative
827	Negative		46	M	Positive	34	1st	Positive
828	Negative		60	F	Negative		1st	Negative
829	Negative		8	M	Negative		1st	Negative
830	Positive		88	F	Positive	22.4	1st	Positive
831	Error	23026	42	F	Negative		1st	Negative
832	Negative		42	F	Negative		1st	Negative
833	Positive		90	F	Positive	22.2	1st	Positive
834	Positive		91	F	Positive	20.3	2nd	Positive
835	Negative		171	M	Negative		1st	Negative
836	Negative		43	M	Negative		1st	Negative
837	Negative		43	M	Negative		1st	Negative
838	Negative		277	F	Negative		1st	Negative
839	Negative		42	M	Negative		1st	Negative
840	Negative		47	M	Negative		1st	Negative
841	Negative		301	F	Negative		1st	Negative
842	Error	23020	414	F	Positive	22.3	2nd	Positive
843	Positive		413	F	Positive	21.9	1st	Positive
844	Positive		414	F	Positive	22.3	3rd	Positive
845	Negative		223	M	Negative		1st	Negative
846	Negative		207	M	Negative		1st	Negative
847	Error	23020	1	F	Negative		1st	Negative
848	Error	24001	1	F	Negative		2nd	Negative
849	Negative		42	F	Negative		1st	Negative
850	Negative		45	M	Negative		1st	Negative
851	Negative		42	F	Negative		1st	Negative
852	Positive		308	F	Positive	31.4	1st	Positive
853	Positive		308	F	Positive	31	2nd	Positive
854	Negative		42	M	Negative		1st	Negative
855	Negative		46		Negative		1st	Negative
856	Negative		374	F	Negative		1st	Negative
857	Negative		381	M	Negative		1st	Negative
858	Negative		45	F	Negative		1st	Negative
859	Negative		32	F	Negative		1st	Negative
860	Positive		13	M	Positive	29.3	1st	Positive
861	Negative		43	M	Negative		1st	Negative
862	Negative		1	F	Negative		1st	Negative
863	Positive		73	M	Positive	24.4	1st	Positive
864	Error	23026	237	F	Negative		1st	Negative
865	Negative		242	F	Negative		1st	Negative
866	Positive		47	F	Positive	22.2	1st	Positive
867	Negative		70	F	Negative		1st	Negative
868	Negative		70	F	Negative		2nd	Negative
869	Negative		1	F	Negative		1st	Negative
870	Negative		275	M	Negative		1st	Negative
871	Positive		44	F	Positive	21.4	1st	Positive
872	Negative		82	M	Negative		1st	Negative
873	Negative		43	F	Negative		2nd	Negative
874	Negative		3	F	Negative		1st	Negative
875	Negative		198	M	Negative		1st	Negative
876	Positive		277	M	Positive	26.8	1st	Positive
877	Negative		42	F	Negative		1st	Negative
878	Negative		2	M	Negative		1st	Negative
879	Negative		505	F	Negative		1st	Negative
880	Negative		47	F	Negative		1st	Negative
881	Negative		71	M	Negative		1st	Negative
882	Error	24001	49	M	Negative		2nd	Negative
883	Error	24001	49	M	Negative		1st	Negative
884	Negative		49	M	Negative		3rd	Negative
885	Negative		1054	F	Negative		1st	Negative
886	Negative		42	F	Negative		1st	Negative
887	Positive		74	F	Positive	25	1st	Positive
888	Negative		600	M	Negative		1st	Negative
889	Positive		49	F	Positive	22.2	1st	Positive
890	Negative		44	F	Negative		1st	Negative
891	Negative		42	F	Negative		1st	Negative
892	Positive		108	F	Positive	22.6	1st	Positive
893	Error	23020	43	F	Negative		1st	Negative
894	Negative		43	F	Negative		2nd	Negative
895	Negative		222	F	Negative		1st	Negative
896	Negative		43	F	Negative		1st	Negative
897	Negative		35	M	Negative		1st	Negative
898	Negative		1001	M	Negative		1st	Negative
899	Negative		44	M	Negative		1st	Negative
900	Negative		16	F	Negative		1st	Negative
901	Negative		43	F	Negative		1st	Negative
902	Negative		1061	M	Negative		1st	Negative
903	Negative		48	F	Negative		1st	Negative
904	Error	23020		F	Negative		1st	Negative
905	Negative			F	Negative		2nd	Negative
906	Negative		50	F	Positive	34.5	1st	Inconclusive
907	Positive		22	F	Positive	24.9	1st	Positive
908	Positive		88	F	Positive	27	1st	Positive
909	Positive		88	F	Positive	19	2nd	Positive
910	Negative		43	F	Negative		1st	Negative
911	Negative		20	M	Negative		1st	Negative
912	Negative		43	F	Negative		1st	Negative
913	Negative		59	F	Negative		1st	Negative
914	Negative		316	M	Negative		1st	Negative
915	Negative		303	F	Negative		1st	Negative
916	Negative		459	F	Negative		1st	Negative
917	Positive		112	F	Positive	21.3	1st	Positive
918	Positive		269	M	Positive	23	1st	Positive
919	Negative		42	M	Negative		1st	Negative
920	Negative		42	M	Negative		1st	Negative
921	Positive		118	F	Positive	20.3	2nd	Positive
922	Positive		45	F	Positive	17.9	1st	Positive
923	Positive		384	F	Positive	32.3	1st	Positive
924	Negative		311	M	Negative		1st	Negative
925	Negative		44	M	Negative		1st	Negative
926	Error	10002	47	M	Positive	20.3	1st	Positive
927	Positive		47	M	Positive	20.3	2nd	Positive
928	Negative		178	M	Negative		1st	Negative
929	Positive		268	M	Positive	24.6	1st	Positive
930	Negative		42	M	Negative		1st	Negative
931	Negative		52	M	Negative		1st	Negative
932	Negative		49	F	Negative		1st	Negative
933	Negative		107	M	Negative		2nd	Negative
934	Negative		76	M	Negative		1st	Negative
935	Negative		1	F	Negative		1st	Negative
936	Negative		213	M	Negative		1st	Negative
937	Negative		288	M	Negative		1st	Negative
938	Negative		45	F	Negative		1st	Negative
939	Negative		43	M	Negative		1st	Negative
940	Positive		256	M	Positive	20.9	2nd	Positive
941	Error	24001	256	M	Positive	20.9	1st	Positive
942	Positive		83	F	Positive	22.7	1st	Positive
943	Negative		77	F	Negative		1st	Negative
944	Negative		43	F	Negative		1st	Negative
945	Negative		46	F	Negative		1st	Negative
946	Positive		78	F	Positive	28	1st	Positive
947	Negative		42	F	Negative		1st	Negative
948	Negative		110	M	Negative		1st	Negative
949	Negative		51	F	Negative		1st	Negative
950	Error	23020	50	F	Negative		1st	Negative
951	Positive		651	M	Positive	29.4	1st	Positive
952	Negative		60	F	Negative		1st	Negative
953	Positive		3433	M	Positive	25.3	1st	Positive
954	Negative		42	M	Negative		1st	Negative
955	Negative		42	F	Negative		1st	Negative
956	Negative		43	F	Negative		1st	Negative
957	Positive		43	M	Positive	21.3	1st	Positive
958	Positive		2	F	Positive	23.7	1st	Positive
959	Positive		8	F	Positive	26.8	2nd	Positive
960	Negative		112	M	Negative		1st	Negative
961	Negative		112	F	Negative		1st	Negative
962	Negative		95	M	Negative		1st	Negative
963	Negative		45	M	Negative		1st	Negative
964	Positive		29	M	Positive	20.4	1st	Positive
965	Negative		284	F	Negative		1st	Negative
966	Negative		47	F	Negative		2nd	Negative
967	Error	10002	47	F	Negative		1st	Negative
968	Negative		1		Negative		1st	Negative
969	Negative		4	F	Negative		1st	Negative
970	Negative		42	M	Negative		1st	Negative
971	Negative		43	M	Negative		1st	Negative
972	Negative		14	M	Negative		1st	Negative
973	Negative		119	M	Negative		1st	Negative
974	Negative		49	F	Negative		1st	Negative
975	Error	23026	45	F	Negative		2nd	Negative
976	Error	24001	45	F	Negative		1st	Negative
977	Negative		175	F	Negative		1st	Negative
978	Positive		281	M	Positive	22	1st	Positive
979	Negative		45	M	Negative		1st	Negative
980	Positive		251	F	Positive	25.6	1st	Positive
981	Negative		54	F	Negative		1st	Negative
982	Negative		47	F	Negative		1st	Negative
983	Negative		46	M	Negative		1st	Negative
984	Negative		49	M	Negative		1st	Negative
985	Negative		42	F	Negative		1st	Negative
986	Negative		53	F	Negative		1st	Negative
987	Negative		84	M	Negative		1st	Negative
988	Negative		44	F	Negative		1st	Negative
989	Negative		215	F	Negative		1st	Negative
990	Negative		1	F	Negative		1st	Negative
991	Positive		78	M	Positive	17	1st	Positive
992	Negative		46	F	Negative		1st	Negative
993	Negative		52	F	Negative		1st	Negative
994	Negative		42	F	Negative		1st	Negative
995	Negative		123	F	Negative		1st	Negative
996	Positive		26	F	Positive	21.2	1st	Positive
997	Negative		43	F	Negative		1st	Negative
998	Negative		48	M	Negative		1st	Negative
999	Error	23020	11	F	Positive	28.6	1st	Positive
1000	Positive		11	F	Positive	28.6	2nd	Positive
1001	Positive		9216	F	Positive	24.8	1st	Positive
1002	Negative		44	M	Negative		1st	Negative
1003	Negative		2	F	Negative		1st	Negative
1004	Positive		143	F	Positive	20.1	1st	Positive
1005	Negative		278	F	Negative		1st	Negative
1006	Negative		121	M	Negative		1st	Negative
1007	Positive		1	F	Positive	27.9	1st	Positive
1008	Negative		83	M	Negative		1st	Negative
1009	Negative		291	F	Negative		1st	Negative
1010	Error	23022	189	M	Positive	21	1st	Positive
1011	Positive		189	M	Positive	21	2nd	Positive
1012	Positive		544	F	Positive	29.2	1st	Positive
1013	Negative		56	M	Negative		1st	Negative
1014	Negative		46	M	Negative		1st	Negative
1015	Negative		42	F	Negative		1st	Negative
1016	Negative		1	M	Negative		1st	Negative
1017	Negative		308	F	Negative		1st	Negative
1018	Negative		1	M	Negative		1st	Negative
1019	Negative		50	M	Negative		1st	Negative
1020	Negative		42	M	Negative		1st	Negative
1021	Positive		42	M	Positive	29.2	1st	Positive
1022	Negative		1		Negative		1st	Negative
1023	Positive		43	F	Positive	28	1st	Positive
1024	Positive		91	M	Positive	21.9	2nd	Positive
1025	Positive		33603	M	Positive	23.2	1st	Positive
1026	Negative		117	M	Negative		1st	Negative
1027	Positive		72	F	Positive	22.2	1st	Positive
1028	Positive		72	F	Positive	22.2	2nd	Positive
1029	Negative		48	F	Negative		1st	Negative
1030	Negative		44	F	Negative		1st	Negative
1031	Negative		47	F	Negative		1st	Negative
1032	Negative		42	F	Negative		1st	Negative
1033	Negative		46	F	Negative		1st	Negative
1034	Negative		46	F	Negative		1st	Negative
1035	Negative		38	F	Negative		1st	Negative
1036	Negative		82	F	Negative		1st	Negative
1037	Negative		48	M	Negative		1st	Negative
1038	Negative		261	M	Negative		1st	Negative
1039	Negative		48	F	Negative		1st	Negative
1040	Negative		71	M	Negative		1st	Negative
1041	Negative		191	F	Negative		1st	Negative
1042	Positive		169	M	Positive	22.1	1st	Positive
1043	Negative		272	M	Negative		1st	Negative
1044	Positive		263	M	Positive	23.2	1st	Positive
1045	Positive		268	M	Positive	21.7	2nd	Positive
1046	Negative		41	F	Negative		1st	Negative
1047	Negative		58	M	Negative		1st	Negative
1048	Negative		3	M	Positive		3rd	Positive
1049	Negative		1	M	Positive	31.1	2nd	Positive
1050	Negative		1	M	Positive	31.1	1st	Positive
1051	Negative		1	M	Negative		1st	Negative
1052	Positive		99	M	Positive	21.5	1st	Positive
1053	Negative		43	M	Negative		1st	Negative
1054	Negative		8	M	Negative		1st	Negative
1055	Negative		45	M	Negative		1st	Negative
1056	Error	24001	45	M	Negative		1st	Negative
1057	Negative		44	M	Negative		1st	Negative
1058	Negative		101	F	Negative		1st	Negative
1059	Negative		47	F	Negative		1st	Negative
1060	Negative		73	M	Negative		1st	Negative
1061	Negative		53	M	Negative		1st	Negative
1062	Negative		44	M	Negative		1st	Negative
1063	Negative		5	F	Negative		1st	Negative
1064	Negative		6	F	Negative		2nd	Negative
1065	Negative		139	F	Negative		1st	Negative
1066	Negative		42	M	Negative		1st	Negative
1067	Negative		47	F	Negative		1st	Negative
1068	Negative		219	M	Negative		1st	Negative
1069	Negative		43	M	Negative		1st	Negative
1070	Negative		70	F	Negative		1st	Negative
1071	Negative		43	F	Negative		1st	Negative
1072	Negative		397	M	Negative		1st	Negative
1073	Negative		647	F	Negative		1st	Negative
1074	Negative		50	M	Negative		1st	Negative
1075	Error	23023	64	M	Negative		1st	Negative
1076	Negative		43	M	Negative		1st	Negative
1077	Negative		42	F	Negative		1st	Negative
1078	Error	23026	53	F	Negative		1st	Negative
1079	Negative		52	M	Negative		1st	Negative
1080	Negative		42	F	Negative		1st	Negative
1081	Negative		21	F	Negative		1st	Negative
1082	Positive				Positive	24.1	1st	Positive
1083	Positive		255	M	Positive	22.9	1st	Positive
1084	Positive		213	F	Positive	24.1	1st	Positive
1085	Negative		158	M	Negative		1st	Negative
1086	Negative		124	M	Negative		1st	Negative
1087	Negative		1	M	Negative		1st	Negative
1088	Negative		49	M	Negative		1st	Negative
1089	Negative		1	M	Negative		1st	Negative
1090	Negative		47	F	Negative		1st	Negative
1091	Negative		237	M	Negative		1st	Negative
1092	Negative		124	F	Negative		1st	Negative
1093	Positive		90	M	Positive	26.8	1st	Positive
1094	Error	23020	51	F	Negative		2nd	Negative
1095	Negative		1	F	Negative		1st	Negative
1096	Negative		45	F	Negative		1st	Negative
1097	Negative		46	M	Negative		1st	Negative
1098	Negative		71	F	Negative		1st	Negative
1099	Negative		1	M	Negative		1st	Negative
1100	Negative		1	F	Negative		1st	Negative
1101	Negative		144	M	Negative		1st	Negative
1102	Positive		44	F	Positive	27.6	1st	Positive
1103	Positive		46	F	Positive	27.7	2nd	Positive
1104	Negative		2	F	Negative		1st	Negative
1105	Negative		111	M	Negative		1st	Negative
1106	Positive		42	M	Positive	35.7	1st	Inconclusive
1107	Positive		44	F	Positive	26.6	1st	Positive
1108	Negative			M	Negative		1st	Negative
1109	Negative		50	M	Negative		1st	Negative
1110	Negative		50	F	Negative		1st	Negative
1111	Negative		42	F	Negative		1st	Negative
1112	Negative		46	F	Negative		1st	Negative
1113	Negative		42	F	Negative		1st	Negative
1114	Negative		275	M	Negative		1st	Negative
1115	Negative		50	M	Negative		1st	Negative
1116	Negative		54	M	Negative		1st	Negative
1117	Positive		42	F	Positive	26.6	1st	Positive
1118	Negative		45	F	Negative		1st	Negative
1119	Negative		3	F	Negative		1st	Negative
1120	Positive		12	F	Positive	21.2	1st	Positive
1121	Positive		700	M	Positive	18.3	1st	Positive
1122	Negative		139	M	Negative		1st	Negative
1123	Negative		44	F	Negative		1st	Negative
1124	Negative		84	M	Negative		1st	Negative
1125	Positive		42	F	Positive	22.5	1st	Positive
1126	Positive		483	F	Positive	23.1	1st	Positive
1127	Negative		48	M	Negative		1st	Negative
1128	Negative		286	F	Negative		1st	Negative
1129	Negative		42	F	Negative		1st	Negative
1130	Negative		65	F	Negative		1st	Negative
1131	Negative		51	F	Negative		1st	Negative
1132	Negative		73	F	Negative		1st	Negative
1133	Negative		45	M	Negative		1st	Negative
1134	Negative		43		Negative		1st	Negative
1135	Positive		78	F	Positive	17.7	1st	Positive
1136	Negative		21	F	Negative		1st	Negative
1137	Negative		52	F	Negative		1st	Negative
1138	Negative		42	F	Negative		1st	Negative
1139	Negative		189	F	Negative		1st	Negative
1140	Negative		47	F	Negative		1st	Negative
1141	Positive		2	F	Positive	30	1st	Positive
1142	Positive		58	F	Positive	26.7	1st	Positive
1143	Positive		1086	M	Positive	33	1st	Positive
1144	Error	24001	44	F	Negative		1st	Negative
1145	Negative		21	M	Negative		1st	Negative
1146	Negative		44	M	Negative		1st	Negative
1147	Positive		59	F	Positive	20.8	1st	Positive
1148	Positive		11569	F	Positive	25.9	1st	Positive
1149	Positive		100	F	Positive	31.7	1st	Positive
1150	Positive		62	F	Positive	24	1st	Positive
1151	Positive		3	F	Positive	31	1st	Positive
1152	Positive		1		Positive	29.7	1st	Positive
1153	Negative		46	M	Negative		1st	Negative
1154	Negative		191	F	Negative		1st	Negative
1155	Negative		49	F	Negative		1st	Negative
1156	Negative		308	F	Negative		1st	Negative
1157	Negative		72	M	Negative		1st	Negative
1158	Negative		278	M	Negative		1st	Negative
1159	Negative		47	F	Negative		1st	Negative
1160	Negative		80	F	Negative		1st	Negative
1161	Negative		49	M	Negative		1st	Negative
1162	Negative		42	M	Negative		1st	Negative
1163	Negative		42	M	Negative		1st	Negative
1164	Positive		416	F	Positive	19.8	1st	Positive
1165	Positive		1	M	Positive	27.7	1st	Positive
1166	Negative		42	F	Negative		1st	Negative
1167	Negative		42	F	Negative		1st	Negative
1168	Negative		2	F	Negative		1st	Negative
1169	Positive				Positive	27	1st	Positive
1170	Negative		275	F	Negative		1st	Negative
1171	Negative		42	F	Negative		1st	Negative
1172	Negative		42	F	Negative		1st	Negative
1173	Negative		45	F	Negative		1st	Negative
1174	Positive		83	M	Positive	22.9	1st	Positive
1175	Positive		98	M	Positive	17.7	2nd	Positive
1176	Error	24001	98	M	Positive	17.7	1st	Positive
1177	Positive		548	F	Positive	25.4	1st	Positive
1178	Negative		46	M	Negative		1st	Negative
1179	Negative		44	F	Negative		1st	Negative
1180	Negative		43	F	Negative		1st	Negative
1181	Negative		42	F	Negative		1st	Negative
1182	Negative		55	F	Negative		1st	Negative
1183	Negative		9130	F	Negative		1st	Negative
1184	Error	24001	38	M	Negative		2nd	Negative
1185	Error	23026	38	M	Negative		1st	Negative
1186	Negative		47	F	Negative		1st	Negative
1187	Negative		74	F	Negative		2nd	Negative
1188	Error	23020	74	F	Negative		1st	Negative
1189	Negative		48	F	Negative		1st	Negative
1190	Error	23020	258	M	Negative		1st	Negative
1191	Negative		1	M	Negative		1st	Negative
1192	Negative		44	F	Negative		1st	Negative
1193	Negative		119	F	Negative		1st	Negative
